# Supplementary material for: Discovery and Mechanistic Investigation of Piperazinone Phenylalanine Derivatives with Terminal Indole or Benzene Ring as Novel HIV-1 Capsid Modulators
Source: Molecules. 2022 Dec 1;27(23):8415. doi: 10.3390/molecules27238415 (PMC9739877; doi:10.3390/molecules27238415)
Supplement: Supplementary file 1 [file molecules-27-08415-s001.zip]

Archive with 1 entries (1 files):
- molecules-2047387-supplementary.pdf
